# Supplementary material for: On the Question of the Full Selective Synthesis of Potentially Bioactive of 2-(tert-Butyl)-3-hydroxy-7-2,3-dihydro-1H-pyrrolo[3,4-c]pyridin-1-ones and Their Derivatives: Experimental and DFT Computational Study
Source: Molecules. 2026 Jun 5;31(11):1973. doi: 10.3390/molecules31111973 (PMC13258793; doi:10.3390/molecules31111973)
Supplement: Supplementary file 1 [file molecules-31-01973-s001.zip]

Archive with 1 entries (1 files):
- molecules-4333188-supplementary.pdf
